# Supplementary material for: Role of Stress Response Genes in Resistance and Germination of Bacillus subtilis Spores
Source: Microorganisms. 2026 Apr 1;14(4):805. doi: 10.3390/microorganisms14040805 (PMC13118429; doi:10.3390/microorganisms14040805)
Supplement: Supplementary file 1 [file microorganisms-14-00805-s001.zip]

Archive with 1 entries (1 files):
- microorganisms-4182543-supplementary.pdf
